# Supplementary material for: Genetic structure among greater white‐fronted goose populations of the Pacific Flyway
Source: Ecol Evol. 2017 Mar 22;7(9):2956–68. doi: 10.1002/ece3.2934 (PMC5415542; doi:10.1002/ece3.2934)
Supplement: Supplementary file 2 [file ECE3-7-2956-s002.xls]

## Sheet: Sheet1
Supplement A. Frequency of polytypy in northern hemisphere migratory waterfowl; after taxonomy of Clements et al. 2015.
Tribe/Genus	Species (#polytypic/# per tribe)	# Subsp.	Subspecific name	English name*
ANSERINI	9/20 = 45%
Swans
Cygnus	olor	0		Mute swan
Cygnus	columbianus	2	columbianus	Tundra swan (Whistling)
Cygnus	columbianus		bewickii	Tundra swan (Bewick's)
Cygnus	cygnus	0		Whooper swan
Cygnus	buccinator	0		Trumpeter swan
Geese
Anser	cygnoides	0		Swan goose
Anser	fabalis	3	fabalis	Taiga bean goose (Western)*
Anser	fabalis		johanseni	Taiga bean goose (Johansen's)*
Anser	fabalis		middendorfi	Taiga bean goose (Middendorf's)*
Anser	serrirostris	2	rossicus	Tundra bean goose (Russian)*
Anser	serrirostris		serrirostris	Tundra bean goose (Thick-billed)*
Anser	brachyrhynchus	0		Pink-footed goose
Anser	albifrons	4	albifrons	Greater white-fronted goose (Eurasian)
Anser	albifrons		frontalis/gambelli	Greater white-fronted goose (Western)
Anser	albifrons		flavirostris	Greater white-fronted goose (Greenland)
Anser	albifrons		elgasi	Greater white-fronted goose (Tule)
Anser	erythropus	0		Lesser white-fronted goose
Anser	anser	2	anser	Graylag goose (European)
Anser	anser		rubrirostris	Graylag goose (Siberian)
Anser	indicus	0		Bar-headed goose
Chen**	canagicus	0		Emperor goose
Chen	caerulescens	2	caerulescens	Snow goose (Lesser)
Chen	caerulescens		atlanticus	Snow goose (Greater)
Anser	rossi	0		Ross's goose
Branta	canadensis	7	canadensis	Canada goose (Atlantic)*
Branta	canadensis		interior	Canada goose (Interior)*
Branta	canadensis		moffitti	Canada goose (Great Basin)*
Branta	canadensis		maxima	Canada goose (Giant)*
Branta	canadensis		parvipes	Canada goose (Lesser)*
Branta	canadensis		occidentalis	Canada goose (Dusky)*
Branta	canadensis		fulva	Canada goose (Vancouver)*
Branta	hutchinsii	4	taverneri	Cackling goose (Taverner's)
Branta	hutchinsii		leucopareia	Cackling goose (Aleutian)
Branta	hutchinsii		hutchinsii	Cackling goose (Richardson's)
Branta	hutchinsii		minima	Cackling goose (minima)
Branta	hutchinsii		asiatica (Kear 2005)	Cackling goose (Bering)*
Branta	leucopsis	0		Barnacle goose
Branta	bernicla	4	bernicla	Brant (Dark-bellied)
Branta	bernicla		hrota	Brant (Atlantic)
Branta	bernicla		nigricans/orientalis*	Brant (Black)
Branta	bernicla		orientalis
Branta	ruficollis	0		Red-breasted goose
TADORNINI	0/2 = 0.0%
Tadorna	tadorna	0		Common shelduck
Tadorna	ferruginea	0		Ruddy shelduck
ANATINI	3/16 = 18.8%
Anas	acuta	0	acuta	Northern pintail
Anas	crecca	3	crecca	Green-winged teal (Eurasian)
Anas	crecca		carolinensis	Green-winged teal (American)
Anas	crecca		nimia	Green-winged teal (Aleutians)
Anas	formosa	0		Baikal teal
Anas	falcata	0		Falcated duck
Anas	platyrhynchos	3	platyrhynchos	Mallard (Northern)
Anas	platyrhynchos		conboschas	Mallard (Greenland)
Anas	platyrhynchos		diazi	Mallard (Mexican duck)
Anas	rubripes	0		American black duck
Anas	fuligula	2	fuligula	Mottled duck (Florida)
Anas	fuligula		maculosa	Mottled duck (Gulf Coast)
Anas	wyvilliana			Hawaiian duck
Anas	strepera	0	strepera	Gadwall***
Anas	penelope	0		Eurasian wigeon
Anas	americana	0		American wigeon
Anas	discors	0		Blue-winged teal
Anas	cyanoptera	0	septentrionalium	Cinnamon teal***
Anas	querquedula	0		Garganey
Anas	clypeata	0		Northern shovelor
Aix	sponsa	0		Wood duck
Aix	galericulata	0		Mandarin duck
AYTHYINI	1/10 = 10%
Netta	rufina	0		Red-breasted pochard
Aythya	ferina	0		Common pochard
Aythya	americana	0		Redhead
Aythya	valisineria	0		Canvasback
Aythya	collaris	0		Ring-necked duck
Aythya	fuligula	0		Tufted duck
Aythya	baeri	0		Baer's pochard
Aythya	nyroca	0		Ferruginous duck
Aythya	affinis	0		Lesser scaup
Aythya	marila	2	marila	Greater scaup
Aythya	marila		nearctica	Greater scaup
MERGINI	5/19 = 26.3%
Somateria	mollissima	6	mollissima	Common eider (Eurasian)
Somateria	mollissima		nigra	Common eider (Pacific)
Somateria	mollissima		borealis	Common eider (Northern)
Somateria	mollissima		dresseri	Common eider (Dresser's)
Somateria	mollissima		faeroeensis	Common eider (Faeroe Is.)
Somateria	mollissima		sedentaria	Common eider (Hudson Bay)
Somateria	spectabilis	0		King eider
Somateria	fischeri	0		Spectacled eider
Polysticta	stelleri	0		Steller's eider
Histrionicus	histrionicus	2	histrionicus	Harlequin duck
Histrionicus	histrionicus		pacificus	Harlequin duck
Camptorhynchus	labradorius	0		Labrador duck
Melanita	nigra	0		Common scoter
Melanita	americana	0		Black scoter
Melanita	perspicillata	0		Surf scoter
Melanita	fusca	3	fusca	White-winged scoter (Velvet)
Melanita	fusca		stejnegeri	White-winged scoter (Siberian)
Melanita	fusca		deglandi	White-winged scoter (North American)
Clangula	hyemalis	0		Long-tailed duck
Bucephala	clangula	2	clangula	Common goldeneye
Bucephala	clangula		americana	Common goldeneye (American)*
Bucephala	islandica	0		Barrow's goldeneye
Bucephala	albeola	0		Bufflehead
Mergus	albellus	0		Smew
Mergus	cucullatus	0		Hooded merganser
Mergus	serrator	0		Red-breasted merganser
Mergus	squamatus	0		Scaly-sided merganser
Mergus	merganser	3	merganser	Common merganser (Goosander)*
Mergus	merganser		orientalis	Common merganser (Asiatic)*
Mergus	merganser		americanus	Common merganser (American)*
OXYURINI	0/2 = 0.0%
Oxyura	jamaicensis	0	jamaicensis	Ruddy duck***
Oxyura	leucocephala	0		White-headed duck
_____________________
*English names marked with an asterisk are taken from Kear (2005).
** Some authorities use the genus Anser for Emperor geese, Snow geese, and Ross's geese
*** Other recognized subspecies either insular or southern hemisphere.
